# Supplementary material for: The Association between Habitual Sleep Duration and Sleep Quality with Glycemic Traits: Assessment by Cross-Sectional and Mendelian Randomization Analyses
Source: J Clin Med. 2019 May 15;8(5):682. doi: 10.3390/jcm8050682 (PMC6572144; doi:10.3390/jcm8050682)
Supplement: Supplementary file 1 [file jcm-08-00682-s001.zip]

Archive with 1 entries (1 files):
- jcm-483765-SI.xlsx
