# Supplementary material for: The Association between Habitual Sleep Duration and Sleep Quality with Glycemic Traits: Assessment by Cross-Sectional and Mendelian Randomization Analyses
Source: J Clin Med. 2019 May 15;8(5):682. doi: 10.3390/jcm8050682 (PMC6572144; doi:10.3390/jcm8050682)
Supplement: Supplementary file 1 [file jcm-08-00682-s001.zip › jcm-483765-SI.xlsx]

## Sheet: Supplementary Table 1
Supplementary Table 1. Associations between sleep duration and glycemic traits.
	Shortest			Short			Medium	Long			Longest
	Beta	Lower	Upper	Beta	Lower	Upper		Beta	Lower	Upper	Beta	Lower	Upper
Glucose
Model 1	1.04164	0.907807	1.1952	1.12076	0.976119	1.28684	Ref	1.00848	0.942327	1.07927	0.93882	0.833204	1.05782
Model 2	1.03254	0.899975	1.18463	1.11521	0.969104	1.28334	Ref	1.00756	0.941486	1.07827	0.924494	0.821361	1.04058
Model 3	0.967126	0.848783	1.10197	1.09761	0.955232	1.26121	Ref	1.00518	0.942097	1.07249	0.925298	0.82979	1.0318
Model 4	1.00571	0.877765	1.15231	1.10323	0.957526	1.27111	Ref	1.00834	0.942654	1.0786	0.916948	0.814861	1.03182
Model 5	0.966658	0.848355	1.10146	1.09735	0.954139	1.26205	Ref	1.00521	0.942137	1.07251	0.925086	0.829644	1.03151
Insulin
Model 1	1.17878	1.04841	1.32537	1.0426	0.967962	1.123	Ref	0.987374	0.913072	1.06772	0.878532	0.733713	1.05193
Model 2	1.14533	1.02034	1.28563	1.02367	0.952072	1.10066	Ref	0.983431	0.910261	1.06248	0.852992	0.7097	1.02522
Model 3	1.03199	0.936118	1.13768	0.998073	0.935211	1.06516	Ref	0.979737	0.91438	1.04977	0.854173	0.722904	1.00928
Model 4	1.08863	0.974686	1.21589	1.00258	0.932705	1.07768	Ref	0.984902	0.913011	1.06245	0.839613	0.701524	1.00488
Model 5	1.0242	0.929316	1.12878	0.994351	0.931658	1.06126	Ref	0.980198	0.914876	1.05018	0.851117	0.720891	1.00487
HOMA-IR
Model 1	1.18422	1.03944	1.34916	1.05652	0.972733	1.14753	Ref	0.987931	0.908473	1.07434	0.866789	0.716895	1.04802
Model 2	1.14878	1.01001	1.30663	1.03631	0.955916	1.12346	Ref	0.983758	0.905319	1.06899	0.839197	0.691411	1.01857
Model 3	1.02289	0.918064	1.13969	1.00748	0.93733	1.08289	Ref	0.979643	0.910106	1.05449	0.840491	0.706468	0.999939
Model 4	1.08662	0.960555	1.22924	1.01293	0.934728	1.09768	Ref	0.98537	0.908351	1.06892	0.824786	0.682576	0.996626
Model 5	1.01503	0.911194	1.13069	1.00365	0.933765	1.07876	Ref	0.980113	0.910612	1.05492	0.837424	0.704441	0.995511
HOMA-B
Model 1	1.18842	1.04874	1.34671	1.01104	0.926259	1.10357	Ref	0.951616	0.864013	1.0481	0.935106	0.824408	1.06067
Model 2	1.16318	1.02738	1.31693	0.995287	0.912965	1.08503	Ref	0.947065	0.861006	1.04173	0.912944	0.802872	1.03811
Model 3	1.04671	0.939799	1.16577	0.97027	0.896073	1.05061	Ref	0.944101	0.865571	1.02976	0.909989	0.815397	1.01555
Model 4	1.10534	0.981131	1.24526	0.974742	0.894203	1.06254	Ref	0.948622	0.863677	1.04192	0.897816	0.794391	1.01471
Model 5	1.03897	0.933157	1.15677	0.96673	0.892832	1.04674	Ref	0.944544	0.866003	1.03021	0.906781	0.813656	1.01056
AUC Glucose
Model 1	1.03411	0.995433	1.07428	1.02739	0.999031	1.05656	Ref	1.01323	0.990088	1.03692	1.01236	0.969994	1.05657
Model 2	1.02433	0.986507	1.06361	1.02261	0.994673	1.05132	Ref	1.01231	0.989443	1.03571	1.00146	0.960398	1.04428
Model 3	0.999664	0.96655	1.03391	1.01787	0.991187	1.04527	Ref	1.01214	0.990277	1.03448	1.00236	0.964262	1.04197
Model 4	1.0126	0.976008	1.05056	1.0173	0.989489	1.0459	Ref	1.0132	0.990641	1.03627	0.998111	0.958246	1.03963
Model 5	0.997627	0.964533	1.03186	1.01659	0.989797	1.04412	Ref	1.0124	0.990594	1.03469	1.00135	0.963536	1.04064
AUC Insulin
Model 1	1.17492	1.07863	1.27981	1.03785	0.97883	1.10044	Ref	1.0301	0.967229	1.09705	1.0142	0.911266	1.12877
Model 2	1.14452	1.04908	1.24864	1.02075	0.963578	1.08132	Ref	1.02539	0.964394	1.09024	0.988248	0.887376	1.10059
Model 3	1.06862	0.98636	1.15774	1.00556	0.95244	1.06165	Ref	1.02436	0.96669	1.08548	0.99167	0.89902	1.09387
Model 4	1.10484	1.01741	1.19979	1.0038	0.948789	1.06199	Ref	1.02739	0.967583	1.0909	0.975959	0.877571	1.08538
Model 5	1.06003	0.979423	1.14727	1.00042	0.947861	1.05589	Ref	1.02519	0.967717	1.08607	0.986812	0.894879	1.08819
The medium sleep duration group is used as reference category in linear regression analyses. Results are presented as ratios with accompanying 95% confidence intervals, linear regression coefficients of the log transformed outcomes were back transformed in order to present ratios. Results were based on analyses weighted towards the BMI distribution of the general Dutch population. Model 1: adjust…

## Sheet: Supplementary Table 2
Supplementary Table 2. Associations between sleep quality and glycemic traits.
PSQI score	≤ 5	> 5			≥ 10
		Beta	Lower	Upper	Beta	Lower	Upper
Glucose
Model 1	Ref	1.01784	0.942993	1.09863	1.03707	0.933456	1.15219
Model 2	Ref	1.01072	0.935627	1.09184	1.03012	0.928204	1.14323
Model 3	Ref	0.986746	0.914325	1.0649	0.974003	0.881357	1.07639
Model 4	Ref	0.985004	0.9074	1.06924	0.97845	0.878325	1.08999
Model 5	Ref	0.985825	0.909511	1.06854	0.96728	0.872135	1.0728
Insulin
Model 1	Ref	1.0602	1.00027	1.12372	1.16942	1.07613	1.2708
Model 2	Ref	1.04386	0.985133	1.1061	1.14136	1.05306	1.23707
Model 3	Ref	1.0048	0.953485	1.05887	1.04468	0.976974	1.11707
Model 4	Ref	0.994349	0.938289	1.05376	1.04048	0.960569	1.12705
Model 5	Ref	0.995627	0.944203	1.04985	1.02226	0.954284	1.09507
HOMA-IR
Model 1	Ref	1.05973	0.994989	1.12869	1.17253	1.07017	1.28467
Model 2	Ref	1.04213	0.978691	1.10969	1.14316	1.04669	1.24852
Model 3	Ref	0.99877	0.943902	1.05683	1.03587	0.963435	1.11374
Model 4	Ref	0.987941	0.927486	1.05234	1.03262	0.945865	1.12732
Model 5	Ref	0.989359	0.934207	1.04777	1.01244	0.939586	1.09094
HOMA-B
Model 1	Ref	1.06534	1.00041	1.1345	1.18577	1.08369	1.29747
Model 2	Ref	1.05136	0.988509	1.1182	1.15709	1.05955	1.26361
Model 3	Ref	1.01138	0.955957	1.07002	1.05864	0.981192	1.14221
Model 4	Ref	1.00142	0.941837	1.06477	1.05376	0.965423	1.15019
Model 5	Ref	1.00253	0.947417	1.06085	1.03558	0.958163	1.11925
AUC Glucose
Model 1	Ref	0.997879	0.978964	1.01716	1.01382	0.983238	1.04534
Model 2	Ref	0.992992	0.974242	1.0121	1.00735	0.9772	1.03842
Model 3	Ref	0.984862	0.967041	1.00301	0.988108	0.960298	1.01672
Model 4	Ref	0.980101	0.961425	0.999141	0.986261	0.956632	1.01681
Model 5	Ref	0.981274	0.963246	0.999639	0.983463	0.955334	1.01242
AUC Insulin
Model 1	Ref	1.01387	0.969423	1.06037	1.07681	1.00666	1.15184
Model 2	Ref	1.00234	0.959091	1.04754	1.05695	0.988984	1.12959
Model 3	Ref	0.979107	0.939176	1.02074	1.00094	0.940533	1.06522
Model 4	Ref	0.965541	0.923856	1.00911	0.990084	0.925769	1.05887
Model 5	Ref	0.966891	0.927061	1.00843	0.979778	0.919288	1.04425
The good sleep quality group is used as reference category in linear regression analyses. Results are presented as ratios with accompanying 95% confidence intervals, linear regression coefficients of the log transformed outcomes were back transformed in order to present ratios. Results were based on analyses weighted towards the BMI distribution of the general Dutch population. Model 1: adjusted …

## Sheet: Supplementary Table 3
Supplementary Table 3. Mendelian Randomization estimates for sleep duration on glycemic traits.
		Total sleep duration				Short sleep duration				Long sleep duration
	SNPs	Beta	Lower bound	Upper bound	SNPs	Beta	Lower bound	Upper bound	SNPs	Beta	Lower bound	Upper bound
Fasting glucose
MR Egger	54	-0.0694949	-0.413052	0.274063	20	-0.178912	-0.440105	0.0822814	5	-0.100798	-0.494927	0.293331
Weighted median	54	-0.0243284	-0.11743	0.0687728	20	-0.106472	-0.24244	0.0294953	5	-0.0848652	-0.252079	0.0823487
Inverse variance weighted	54	-0.0285566	-0.112202	0.0550883	20	-0.0895898	-0.186477	0.00729697	5	-0.0541731	-0.240915	0.132569
Simple mode	54	0.0458325	-0.168721	0.260386	20	-0.0696168	-0.304193	0.16496	5	-0.0306021	-0.346277	0.285073
Weighted mode	54	-0.0224623	-0.166161	0.121236	20	-0.0967593	-0.268529	0.0750104	5	-0.0942962	-0.251192	0.0626
Fasting Insulin
MR Egger	54	0.0169916	-0.22609	0.260073	20	0.0792783	-0.170637	0.329193	5	0.0559443	-0.554246	0.666134
Weighted median	54	-0.00525431	-0.0987727	0.0882641	20	-0.0142999	-0.144332	0.115733	5	-0.00674978	-0.178807	0.165307
Inverse variance weighted	54	0.0146284	-0.0447767	0.0740336	20	-0.0149305	-0.108397	0.0785363	5	-0.062062	-0.358968	0.234844
Simple mode	54	-0.0113669	-0.206499	0.183765	20	-0.0543922	-0.24739	0.138606	5	0.0762492	-0.377688	0.530186
Weighted mode	54	-0.00527334	-0.15925	0.148703	20	-0.0225882	-0.170879	0.125702	5	0.000814582	-0.183031	0.18466
HOMA-IR
MR Egger	53	0.124824	-0.182068	0.431716	20	0.202084	-0.113504	0.517672	5	0.342507	-0.505267	1.19028
Weighted median	53	0.092634	-0.0214193	0.206687	20	0.0333395	-0.126003	0.192682	5	0.0935999	-0.138042	0.325241
Inverse variance weighted	53	0.0697562	-0.00564801	0.14516	20	0.0359416	-0.0825903	0.154473	5	-0.00896827	-0.46508	0.447144
Simple mode	53	0.0882377	-0.143338	0.319814	20	-0.112891	-0.415476	0.189695	5	-0.023273	-0.679139	0.632593
Weighted mode	53	0.0882377	-0.102655	0.27913	20	0.111057	-0.0931917	0.315305	5	0.116725	-0.117377	0.350827
HOMA-β
MR Egger	53	0.167142	-0.0879385	0.422222	20	0.263457	-9.09134e-05	0.527005	5	0.356945	-0.31226	1.02615
Weighted median	53	0.113789	0.0299355	0.197642	20	0.203556	0.0582132	0.348898	5	0.0849659	-0.0988951	0.268827
Inverse variance weighted	53	0.0764439	0.0141791	0.138709	20	0.0929647	-0.00553891	0.191468	5	0.0929434	-0.263023	0.44891
Simple mode	53	0.137272	-0.06268	0.337224	20	0.221963	-0.0250435	0.468969	5	-0.598057	-1.39882	0.202705
Weighted mode	53	0.161369	-0.0133315	0.336069	20	0.212543	0.0404999	0.384585	5	0.202304	0.0102001	0.394409
Data presented as beta coefficients with 95% confidence interval per standard deviation increase in exposure.

## Sheet: Supplementary Table 4
Supplementary Table 4. Genetic variants for total sleep duration
SNP	Chr:position	Alleles (E/A)	EAF	Beta	SE	P-value
rs7556815	2:114085785	A/G	0.219	2.443	0.164414	1.3e-49
rs75539574	2:58871658	C/A	0.086	2.175	0.243913	6.9e-19
rs12607679	18:53059748	T/C	0.738	1.208	0.15557	8.3e-15
rs915416	1:34731984	C/G	0.29	1.156	0.149671	9.9e-15
rs9940646	16:53800629	C/G	0.578	1.017	0.137447	1.2e-13
rs13109404	4:102896591	T/G	0.928	1.872	0.264497	1.4e-12
rs8050478	16:56120461	G/A	0.5	0.96	0.135886	1.7e-12
rs56372231	5:102321905	T/C	0.334	1.017	0.143989	2.2e-12
rs13088093	3:135838598	G/T	0.336	0.976	0.144141	7e-12
rs2079070	7:114126432	C/G	0.265	1.053	0.153983	7.5e-12
rs34556183	6:28584775	A/G	0.72	1.015	0.151394	2.3e-11
rs3095508	16:6550400	C/A	0.594	0.921	0.138262	3.1e-11
rs34731055	7:2106928	T/C	0.181	1.168	0.176867	3.7e-11
rs73219758	8:14279446	G/A	0.708	0.984	0.149716	5.6e-11
rs10973207	9:37100525	T/G	0.158	1.226	0.187436	6e-11
rs2139261	17:21313223	G/C	0.749	1.122	0.173869	8.5e-11
rs4592416	11:43800474	G/A	0.464	0.881	0.136206	9.3e-11
rs365663	5:1428883	A/G	0.546	0.878	0.136714	1e-10
rs1517572	11:28829882	C/A	0.581	0.879	0.13768	1.5e-10
rs7915425	10:125016501	T/C	0.175	1.144	0.179375	2e-10
rs330088	8:9149746	C/T	0.547	0.868	0.136607	2.7e-10
rs8038326	15:47989799	A/G	0.727	0.955	0.152442	2.8e-10
rs460692	5:3126584	C/T	0.137	1.263	0.199898	3.6e-10
rs9382445	6:54937974	T/C	0.623	0.872	0.140032	4.8e-10
rs4767550	12:117951150	G/A	0.414	0.858	0.138576	6.3e-10
rs11885663	2:166944004	T/C	0.248	0.973	0.157087	8.6e-10
rs1991556	17:44083402	G/A	0.774	0.994	0.163424	1e-09
rs1057703	11:122830251	G/T	0.147	1.164	0.192397	1.1e-09
rs4128364	2:147612734	C/T	0.339	0.876	0.143452	1.4e-09
rs61796569	1:66476437	T/C	0.27	0.927	0.153866	1.5e-09
rs10483350	14:29816155	G/A	0.195	1.042	0.172056	1.5e-09
rs7115226	11:113408518	A/C	0.074	1.594	0.261479	1.7e-09
rs269054	1:57864304	A/T	0.422	0.819	0.137596	2.1e-09
rs112230981	3:55879269	A/G	0.95	1.892	0.313672	2.2e-09
rs11602180	11:48162453	C/T	0.837	1.095	0.183948	2.3e-09
rs2192528	4:18327896	A/G	0.48	0.802	0.136152	2.7e-09
rs12246842	10:21830580	A/G	0.46	0.804	0.136455	3.9e-09
rs205024	17:11227352	T/C	0.384	0.83	0.139627	3.9e-09
rs12567114	1:98527951	A/G	0.276	0.89	0.152418	4.3e-09
rs7616632	3:137031237	T/G	0.522	0.792	0.136153	4.3e-09
rs6575005	14:26954078	T/C	0.758	0.934	0.158503	4.4e-09
rs1776776	9:140497072	T/C	0.874	1.198	0.204643	4.9e-09
rs11621908	14:78495761	C/T	0.917	1.446	0.249779	5.6e-09
rs10421649	19:9942262	A/T	0.557	0.798	0.137677	6.9e-09
rs2072727	20:43538733	T/C	0.436	0.795	0.137104	7.9e-09
rs113113059	6:43160375	T/C	0.78	0.968	0.164239	8.4e-09
rs374153	2:40382712	C/T	0.158	1.057	0.186185	9.1e-09
rs151014368	5:176751059	A/G	0.206	0.966	0.169175	9.1e-09
rs62120041	2:9185564	T/C	0.934	1.567	0.274498	9.6e-09
rs7503199	17:8134275	C/T	0.734	0.885	0.15383	1e-08
rs1939455	11:101520886	G/T	0.879	1.226	0.213671	1.2e-08
rs7951019	11:118358027	G/T	0.032	2.213	0.391251	1.2e-08
rs17732997	3:70470834	C/G	0.569	0.776	0.137292	1.2e-08
rs61985058	14:60233841	T/C	0.143	1.116	0.193736	1.3e-08
rs17427571	4:82254908	A/G	0.684	0.83	0.146126	1.3e-08
rs7806045	7:132610266	T/C	0.755	0.887	0.157546	1.4e-08
rs35531607	4:92533225	C/T	0.474	0.77	0.136367	1.5e-08
rs7644809	3:107564459	T/C	0.422	0.784	0.138089	1.6e-08
rs9345234	6:93162639	C/A	0.578	0.781	0.137936	1.8e-08
rs12791153	11:80685181	T/A	0.081	1.413	0.253014	1.9e-08
rs1263056	11:116576415	A/G	0.519	0.768	0.136633	2e-08
rs55658675	14:65554638	C/T	0.645	0.788	0.142135	2e-08
rs11567976	5:137654218	T/C	0.571	0.768	0.13711	2.1e-08
rs180769	5:135615615	T/C	0.425	0.763	0.13763	2.3e-08
rs1553132	11:88297740	G/A	0.258	0.87	0.155068	2.5e-08
rs9903973	17:50571227	C/T	0.467	0.766	0.136316	2.6e-08
rs11614986	12:110007939	A/G	0.821	0.983	0.177061	2.7e-08
rs2231265	6:89790201	G/A	0.772	0.897	0.16195	2.7e-08
rs174560	11:61581764	C/T	0.314	0.815	0.146205	2.8e-08
rs10173260	2:210377845	C/T	0.606	0.77	0.138793	2.9e-08
rs72804080	2:59358659	G/A	0.15	1.068	0.191785	2.9e-08
rs12611523	2:139195328	A/G	0.545	0.758	0.136576	3.1e-08
rs11643715	16:23909538	G/C	0.291	0.834	0.149795	3.2e-08
rs4538155	2:157040773	T/C	0.647	0.779	0.14243	3.6e-08
rs34354917	12:38764559	C/A	0.71	0.825	0.150049	3.9e-08
rs80193650	6:33464363	G/A	0.162	1.01	0.184034	4.1e-08
rs10761674	10:64618340	C/T	0.477	0.74	0.135955	4.2e-08
rs11190970	10:103128332	G/A	0.799	0.923	0.169391	4.6e-08
Adapted from Dashti et al. (2019): doi:10.1038/s41467-019-08917-4

## Sheet: Supplementary Table 5
Supplementary Table 5. Genetic variants for short sleep duration
SNP	Chr:position	Alleles (E/A)	EAF	OR	P-value
rs2863957	2:114089551	C/A	0.782	1.056 [1.041-1.071]	2.6e-18
rs13107325	4:103188709	T/C	0.075	1.078 [1.055-1.101]	2.5e-13
rs1229762	7:114218582	T/C	0.665	1.038 [1.025-1.051]	1.1e-12
rs1380703	2:57941287	G/A	0.384	1.036 [1.024-1.049]	1.6e-11
rs12963463	18:53099093	C/T	0.299	1.029 [1.016-1.042]	1.9e-11
rs75539574	2:58871658	A/C	0.915	1.046 [1.024-1.068]	8.4e-11
rs17388803	15:48027204	C/A	0.106	1.054 [1.034-1.074]	6.5e-10
rs4585442	5:135508381	G/A	0.311	1.031 [1.019-1.044]	8.1e-10
rs1607227	11:28808617	G/T	0.705	1.031 [1.018-1.045]	1.5e-09
rs2820313	1:201870221	G/A	0.341	1.031 [1.019-1.043]	2.3e-09
rs17005118	4:82288564	A/G	0.265	1.03 [1.017-1.044]	2.5e-09
rs5757675	22:39838892	G/T	0.26	1.035 [1.021-1.048]	2.7e-09
rs12567114	1:98527951	G/A	0.725	1.037 [1.024-1.051]	4.1e-09
rs142180737	6:28344731	C/T	0.009	1.167 [1.097-1.242]	4.4e-09
rs2186122	1:66470206	T/A	0.562	1.024 [1.012-1.036]	4.8e-09
rs11763750	7:2080114	G/A	0.814	1.036 [1.02-1.051]	5.1e-09
rs12518468	5:7249696	C/T	0.328	1.032 [1.019-1.044]	8.5e-09
rs9367621	6:55040290	T/A	0.431	1.024 [1.013-1.036]	1.6e-08
rs3776864	5:102327868	A/C	0.667	1.032 [1.019-1.045]	1.7e-08
rs60882754	8:52886619	A/T	0.939	1.057 [1.032-1.083]	1.8e-08
rs59779556	16:56227965	T/G	0.554	1.025 [1.013-1.037]	2e-08
rs2014830	3:50172397	C/T	0.698	1.03 [1.017-1.043]	2.7e-08
rs205024	17:11227352	C/T	0.617	1.031 [1.018-1.043]	2.7e-08
rs12661667	6:41792545	T/C	0.263	1.028 [1.015-1.042]	2.8e-08
rs7939345	11:47980568	T/G	0.208	1.036 [1.021-1.05]	4e-08
rs9321171	6:129848635	C/T	0.54	1.032 [1.02-1.044]	4.2e-08
rs7524118	1:34736052	C/T	0.708	1.03 [1.017-1.043]	4.9e-08
Adapted from Dashti et al. (2019): doi:10.1038/s41467-019-08917-4

## Sheet: Supplementary Table 6
Supplementary Table 6. Genetic variants for short sleep duration
SNP	Chr:position	Alleles (E/A)	EAF	OR	P-value
rs6737318	2:114083120	G/A	0.222	1.079 [1.056-1.103]	3.4e-13
rs75458655	11:118115331	T/C	0.023	1.203 [1.136-1.275]	5.4e-12
rs17688916	17:43778680	T/A	0.796	1.074 [1.048-1.1]	1.1e-11
rs17817288	16:53807764	A/G	0.518	1.04 [1.021-1.059]	8.9e-09
rs549961083	5:58184093	T/C	0.001	1.705 [1.357-2.143]	9.6e-09
rs3751046	11:122828342	G/A	0.147	1.072 [1.044-1.099]	2e-08
rs7534398	1:7767464	A/T	0.201	1.048 [1.024-1.072]	2.1e-08
rs10899257	11:76415209	A/G	0.144	1.07 [1.043-1.098]	4.6e-08
Adapted from Dashti et al. (2019): doi:10.1038/s41467-019-08917-4
